# Supplementary material for: A Comprehensive Analysis of the Fowleria variegata (Valenciennes, 1832) Mitochondrial Genome and Its Phylogenetic Implications within the Family Apogonidae
Source: Genes (Basel). 2023 Aug 11;14(8):1612. doi: 10.3390/genes14081612 (PMC10454648; doi:10.3390/genes14081612)
Supplement: Supplementary file 1 [file genes-14-01612-s001.zip]

Archive with 1 entries (1 files):
- genes-2520664-supplementary.xlsx
