# Supplementary material for: A Comprehensive Analysis of the Fowleria variegata (Valenciennes, 1832) Mitochondrial Genome and Its Phylogenetic Implications within the Family Apogonidae
Source: Genes (Basel). 2023 Aug 11;14(8):1612. doi: 10.3390/genes14081612 (PMC10454648; doi:10.3390/genes14081612)
Supplement: Supplementary file 1 [file genes-14-01612-s001.zip › genes-2520664-supplementary.xlsx]

## Sheet: S1
AminoAcid	Symbol	Codon	No.	Percent	RSCU
A	Ala	GCU	50	0.0130753	0.55
A	Ala	GCC	178	0.0465481	1.95
A	Ala	GCA	107	0.0279812	1.17
A	Ala	GCG	30	0.00784519	0.33
C	Cys	UGU	9	0.00235356	0.67
C	Cys	UGC	18	0.00470711	1.33
D	Asp	GAU	13	0.00339958	0.34
D	Asp	GAC	63	0.0164749	1.66
E	Glu	GAA	58	0.0151674	1.26
E	Glu	GAG	34	0.00889121	0.74
F	Phe	UUU	114	0.0298117	0.94
F	Phe	UUC	129	0.0337343	1.06
G	Gly	GGU	16	0.0041841	0.26
G	Gly	GGC	99	0.0258891	1.64
G	Gly	GGA	57	0.0149059	0.94
G	Gly	GGG	70	0.0183054	1.16
H	His	CAU	21	0.00549163	0.4
H	His	CAC	84	0.0219665	1.6
I	Ile	AUU	129	0.0337343	1.03
I	Ile	AUC	122	0.0319038	0.97
I	Ile	AUA	66	0.0172594	0.86
L	Leu	UUA	74	0.0193515	0.67
L	Leu	UUG	30	0.00784519	0.27
L	Leu	CUU	193	0.0504707	1.74
L	Leu	CUC	153	0.0400105	1.38
L	Leu	CUA	136	0.0355649	1.22
L	Leu	CUG	81	0.021182	0.73
L	Lys	AAA	50	0.0130753	1.28
L	Lys	AAG	28	0.00732218	0.72
M	Met	AUG	87	0.022751	1.14
N	Asn	AAU	38	0.00993724	0.64
N	Asn	AAC	81	0.021182	1.36
P	Pro	CCU	51	0.0133368	0.86
P	Pro	CCC	126	0.0329498	2.13
P	Pro	CCA	51	0.0133368	0.86
P	Pro	CCG	9	0.00235356	0.15
Q	Gln	CAA	66	0.0172594	1.25
Q	Gln	CAG	40	0.0104603	0.75
R	Arg	CGU	10	0.00261506	0.53
R	Arg	CGC	13	0.00339958	0.69
R	Arg	CGA	40	0.0104603	2.13
R	Arg	CGG	12	0.00313808	0.64
S	Ser	UCU	43	0.0112448	1.08
S	Ser	UCC	83	0.021705	2.08
S	Ser	UCA	45	0.0117678	1.13
S	Ser	UCG	16	0.0041841	0.4
S	Ser	AGU	13	0.00339958	0.33
S	Ser	AGC	39	0.0101987	0.98
T	Thr	ACU	36	0.00941423	0.51
T	Thr	ACC	133	0.0347803	1.9
T	Thr	ACA	98	0.0256276	1.4
T	Thr	ACG	13	0.00339958	0.19
V	Val	GUU	66	0.0172594	1.11
V	Val	GUC	79	0.020659	1.33
V	Val	GUA	60	0.0156904	1.01
V	Val	GUG	32	0.0083682	0.54
W	Trp	UGA	83	0.021705	1.43
W	Trp	UGG	33	0.00862971	0.57
Y	Tyr	UAU	38	0.00993724	0.66
Y	Tyr	UAC	78	0.0203975	1.34

## Sheet: S2
Gene	Pi	Ka	Ks	Ka/Ks
atp6	0.23824	0.0513576	1.34872	0.0380788
atp8	0.18362	0.0812924	0.68695	0.118338
cox1	0.17706	0.0226955	1.0161	0.0223358
cox2	0.20377	0.0424712	1.2626	0.0336379
cox3	0.18753	0.0329636	1.08707	0.0303233
cytb	0.20852	0.0360485	1.25763	0.0286639
nad1	0.23437	0.0398742	1.48681	0.0268186
nad2	0.27514	0.0908333	1.31295	0.0691829
nad3	0.22321	0.0599288	1.22644	0.0488639
nad4	0.17093	0.0534301	0.971355	0.0550057
nad4L	0.22942	0.0667379	1.04841	0.0636561
nad5	0.24352	0.0696212	1.38865	0.0501357
nad6	0.2865	0.112015	1.31532	0.0851616

## Sheet: S3
Gene	Dis	S.E.
atp6	0.24	0.01
atp8	0.19	0.02
cox1	0.18	0.01
cox2	0.21	0.01
cox3	0.19	0.01
cytb	0.21	0.01
nad1	0.24	0.01
nad2	0.28	0.01
nad3	0.23	0.02
nad4	0.28	0.01
nad4L	0.24	0.02
nad5	0.25	0.01
nad6	0.29	0.02
